# Supplementary material for: Physico-Chemical, Microbiological and Sensory Characteristics of Cabra del Guadarrama Cheese and Other Cheeses from Different Spanish Autochthonous Goat Breeds
Source: Foods. 2025 Jul 3;14(13):2368. doi: 10.3390/foods14132368 (PMC12248980; doi:10.3390/foods14132368)
Supplement: Supplementary file 1 [file foods-14-02368-s001.zip]

Archive with 1 entries (1 files):
- foods-3704625-supplementary.pdf
